# Supplementary material for: Effects of repeated comparative intradermal tuberculin testing on test results: a longitudinal study in TB-free red deer
Source: BMC Vet Res. 2016 Sep 5;12(1):184. doi: 10.1186/s12917-016-0825-2 (PMC5011987; doi:10.1186/s12917-016-0825-2)
Supplement: Additional file 2: Table S2. — Individual results for red deer hinds under repeated (every 6 months) comparative tuberculin skin testing on skin test and ELISA response (in E%). In the skin test the animals were considered TB reactors if the skin fold increase to bPPD was greater than 2 mm and more than 1 mm larger than the skin fold increase to aPPD; and avian reactors were defined as those with a skin fold increase to aPPD >3 mm (all single reactors are in yellow). In the ELISA tests for antibodies against avian antigens (aPPD and PPA3) and bovine antigens (bPPD and MPB70), sera with E% values greater than 100 were considered positive (in red) (XLS 120 kb) [file 12917_2016_825_MOESM2_ESM.xls]

## Sheet: Results
Animal	Time	Season	Date	Skin aPPD	Skin bPPD	Skin PHA	PPA3 (E%)	PPA3pn	aPPD (E%)	aPPDpn	bPPD (E%)	bPPDpn	MPB70 (E%)	MPB70pn
62	1	winter	2012 1 W	12.3333	9	52	77.2184	Neg	73.2536	Neg	59.9119	Neg	91.4412	Neg
62	2	summer	2012 2 S	117	73	10	122.656	Pos	59.0938	Neg	45.3744	Neg	111.705	Pos
62	2a	summer	2013 2a S						85.1811	Neg	62.0078	Neg
62	3	winter	2013 3 W	68.3	22.3	9.3	113.56	Pos	67.35	Neg	61.94	Neg	92.34	Neg
62	3a	winter	2013 3a W						125.181	Pos	82.5291	Neg
62	4	summer	2013 4 S	25	16.3333	5.33333	88.2538	Neg	73.0528	Neg	53.3291	Neg	65.3894	Neg
62	5	winter	2014 5 W	20.3333	11.3333	29.3333	128.266	Pos	79.0201	Neg	48.0528	Neg	56.7839	Neg
62	5a	winter	2014 5 W						116.713	Pos	85.3577	Neg
62	6	summer	2014 6 S	21	3.33333	9.66667	155.049	Pos	114.199	Pos	120.121	Pos	102.961	Pos
62	7	winter	2015 7 W	32	12.6667	16	152.62	Pos	110.326	Pos	72.2855	Neg	63.6295	Neg
62	7a	winter	2015 7 W						125.237	Pos	112.035	Pos
63	1	winter	2012 1 W	4.33333	1.66667	12	98.112	Neg	71.1139	Neg	123.096	Pos	96.6646	Neg
63	2	summer	2012 2 S	82.6667	60	17.6667	108.433	Pos	66.5198	Neg	69.7923	Neg	85.7143	Neg
63	2a	summer	2013 2a S						66.4624	Neg	80.5879	Neg
63	3	winter	2013 3 W	54.3	21	34.7	91.23	Neg	87.43	Neg	57.32	Neg	76.34	Neg
63	3a	winter	2013 3a W						126.072	Pos	50.9151	Neg
63	4	summer	2013 4 S	45.3333	23.3333	16.3333	89.6357	Neg	90.5779	Neg	52.9523	Neg	64.0704	Neg
63	5	winter	2014 5 W	29.3333	16.3333	62.6667	99.8116	Neg	55.9045	Neg	45.1005	Neg	61.7462	Neg
63	5a	winter	2014 5 W						129.471	Pos	79.3677	Neg
63	6	summer	2014 6 S	18.3333	0	12	132.65	Pos	100.759	Pos	123.766	Pos	129.537	Pos
63	7	winter	2015 7 W	48.3333	36.3333	16.3333	110.706	Pos	86.0289	Neg	84.2825	Neg	79.8785	Neg
63	7a	winter	2015 7 W						130.808	Pos	114.698	Pos
75	1	winter	2012 1 W	3	4.33333	27	89.5532	Neg	60.4154	Neg	44.5563	Neg	74.3235	Neg
75	2	summer	2012 2 S	40	20.3333	8	141.724	Pos	69.6035	Neg	64.506	Neg	86.4695	Neg
75	2a	summer	2013 2a S						101.17	Pos	62.0632	Neg
75	3	winter	2013 3 W	39	19.3	19.7	151.34	Pos	89.45	Neg	71.32	Neg	81.78	Neg
75	3a	winter	2013 3a W						73.3705	Neg	38.0477	Neg
75	4	summer	2013 4 S	12	5.33333	11	158.731	Pos	103.58	Pos	78.706	Neg	68.2789	Neg
75	5	winter	2014 5 W	28.3333	6.33333	16.3333	76.5075	Neg	58.4171	Neg	58.9196	Neg	28.2663	Neg
75	5a	winter	2014 5 W						88.1337	Neg	47.0327	Neg
75	6	summer	2014 6 S	13.3333	3	14.3333	166.287	Pos	124.146	Pos	121.868	Pos	109.112	Pos
75	7	winter	2015 7 W	25.3333	10.6667	17	136.446	Pos	89.5216	Neg	80.5619	Neg	60.2126	Neg
75	7a	winter	2015 7 W						73.7604	Neg	49.3067	Neg
79	1	winter	2012 1 W	126.333	51.3333	21.3333	71.1768	Neg	49.9056	Neg	42.4166	Neg	80.1133	Neg
79	2	summer	2012 2 S	61.6667	23.3333	13.3333	112.775	Pos	79.6728	Neg	56.3877	Neg	108.685	Pos
79	2a	summer	2013 2a S						121.894	Pos	46.6445	Neg
79	3	winter	2013 3 W	55.3	29	13.7	97.23	Neg	72.56	Neg	49.45	Neg	87.12	Neg
79	3a	winter	2013 3a W						53.9833	Neg	39.1015	Neg
79	4	summer	2013 4 S	30.3333	10.3333	10	89.679	Neg	73.3166	Neg	38.7665	Neg	46.4443	Neg
79	5	winter	2014 5 W	27.6667	17.3333	45	102.952	Pos	54.4598	Neg	42.0226	Neg	36.2437	Neg
79	5a	winter	2014 5 W						80.39	Neg	45.868	Neg
79	6	summer	2014 6 S	20	5	14.6667	138.269	Pos	100.683	Pos	107.669	Pos	88.079	Neg
79	7	winter	2015 7 W	18	8	11	114.958	Pos	82.0046	Neg	51.6325	Neg	45.2544	Neg
79	7a	winter	2015 7 W						69.6936	Neg	51.4698	Neg
89	1	winter	2012 1 W	5.33333	2	39.3333	59.9119	Neg	32.2845	Neg	37.5708	Neg	57.2687	Neg
89	2	summer	2012 2 S	27	16.6667	14.6667	71.8691	Neg	73.3795	Neg	65.0724	Neg	66.5828	Neg
89	2a	summer	2013 2a S						73.3705	Neg	38.0477	Neg
89	3	winter	2013 3 W	33.3	4.7	25.7	70.34	Neg	58.67	Neg	43.98	Neg	54.39	Neg
89	3a	winter	2013 3a W						62.2284	Neg	44.6478	Neg
89	4	summer	2013 4 S	10.6667	4	8.66667	73.82	Neg	42.983	Neg	27.5016	Neg	34.9276	Neg
89	5	winter	2014 5 W	7.66667	11.6667	24.3333	70.8543	Neg	38.505	Neg	29.5226	Neg	30.8417	Neg
89	5a	winter	2014 5 W						95.3203	Neg	50.8042	Neg
89	6	summer	2014 6 S	1.33333	0.666667	10.6667	44.598	Neg	42.7136	Neg	37.0603	Neg	58.4799	Neg
89	7	winter	2015 7 W	18.3333	15.3333	7	84.2065	Neg	73.1207	Neg	53.227	Neg	61.6553	Neg
89	7a	winter	2015 7 W						65.0139	Neg	52.4681	Neg
100	1	winter	2012 1 W	18.6667	4.66667	28.3333	43.2347	Neg	43.2347	0	32.9138	Neg	48.8357	Neg
100	2	summer	2012 2 S	60.3333	47	8.33333	55.7583	Neg	68.4707	Neg	75.0787	Neg	74.7011	Neg
100	2a	summer	2013 2a S						63.9833	Neg	89.1015	Neg
100	3	winter	2013 3 W	53.7	26.7	16.7	73.45	Neg	84.54	Neg	73.25	Neg	76.54	Neg
100	3a	winter	2013 3a W						70.2507	Neg	65.4465	Neg
100	4	summer	2013 4 S	24.6667	3.66667	0	85.9296	Neg	103.078	Pos	72.8643	Neg	79.4598	Neg
100	5	winter	2014 5 W	13	7.66667	27.3333	69.7236	Neg	63.0025	Neg	50.0628	Neg	50.1884	Neg
100	5a	winter	2014 5 W						51.6435	Neg	45.7016	Neg
100	6	summer	2014 6 S	9	10.3333	16	74.3719	Neg	69.0327	Neg	49.5603	Neg	58.794	Neg
100	7	winter	2015 7 W	10.3333	4.33333	18.6667	71.1465	Neg	61.7312	Neg	37.9651	Neg	48.8231	Neg
100	7a	winter	2015 7 W						103.12	Pos	50.9151	Neg
111	1	winter	2012 1 W	0	2.66667	31	33.7319	Neg	30.7111	Neg	27.2498	Neg	45.5632	Neg
111	2	summer	2012 2 S	10	22.3333	14.3333	69.9182	Neg	46.8848	Neg	27.124	Neg	87.0988	Neg
111	2a	summer	2013 2a S						62.2284	Neg	44.6478	Neg
111	3	winter	2013 3 W	42.7	44	20	63.25	Neg	58.34	Neg	39.25	Neg	72.67	Neg
111	3a	winter	2013 3a W						66.5738	Neg	47.9201	Neg
111	4	summer	2013 4 S	16.6667	16	6	60.3015	Neg	66.9598	Neg	44.598	Neg	61.6206	Neg
111	5	winter	2014 5 W	15.6667	14.6667	9	53.8317	Neg	44.4095	Neg	26.3819	Neg	39.4472	Neg
111	5a	winter	2014 5 W						69.0251	Neg	51.8026	Neg
111	6	summer	2014 6 S	11	11.3333	18.6667	120.349	Pos	93.2422	Neg	107.365	Pos	105.619	Pos
111	7	winter	2015 7 W	21.3333	17.3333	15.3333	86.0289	Neg	63.7813	Neg	43.0524	Neg	52.0881	Neg
111	7a	winter	2015 7 W						91.3928	Neg	45.4798	Neg
115	1	winter	2012 1 W	18.6667	9.33333	12	65.9534	Neg	66.0793	Neg	50.5979	Neg	65.0094	Neg
115	2	summer	2012 2 S	22.6667	11.6667	14	103.272	Pos	61.3593	Neg	63.4361	Neg	68.4078	Neg
115	2a	summer	2013 2a S						70.2507	Neg	65.4465	Neg
115	3	winter	2013 3 W	41	19.3	10	87.34	Neg	57.39	Neg	49.37	Neg	52.18	Neg
115	3a	winter	2013 3a W						61.6156	Neg	42.3184	Neg
115	4	summer	2013 4 S	9	9	10	30.2764	Neg	46.3568	Neg	38.8819	Neg	40.6407	Neg
115	5	winter	2014 5 W	16.3333	15	16.6667	37.6256	Neg	45.4146	Neg	23.995	Neg	30.2764	Neg
115	5a	winter	2014 5 W						63.5097	Neg	45.7016	Neg
115	6	summer	2014 6 S	7.33333	6	12	13.3794	Neg	59.1709	Neg	36.809	Neg	55.5905	Neg
115	7	winter	2015 7 W	6.66667	9.66667	13.3333	50.7973	Neg	33.713	Neg	26.2718	Neg	27.5626	Neg
115	7a	winter	2015 7 W						98.663	Neg	46.9773	Neg
136	1	winter	2012 1 W	7.66667	12.6667	17	34.55	Neg	23.2851	Neg	29.7671	Neg	44.9339	Neg
136	2	summer	2012 2 S	86.3333	42.3333	16.6667	57.8351	Neg	33.606	Neg	27.1869	Neg	42.7942	Neg
136	2a	summer	2013 2a S						66.5738	Neg	47.9201	Neg
136	3	winter	2013 3 W	5.7	15	16	61.23	Neg	57.69	Neg	56.39	Neg	45.89	Neg
136	3a	winter	2013 3a W						92.1448	Neg	79.0904	Neg
136	4	summer	2013 4 S	19.6667	3	8.66667	65.5779	Neg	67.7764	Neg	79.9623	Neg	48.2412	Neg
136	5	winter	2014 5 W	9.66667	14.6667	8	35.4899	Neg	25.8794	Neg	18.0905	Neg	20.7286	Neg
136	5a	winter	2014 5 W						43.6769	Neg	97.2268	Neg
136	6	summer	2014 6 S	9.66667	2.33333	5.33333	53.6432	Neg	59.9246	Neg	52.2613	Neg	58.0402	Neg
136	7	winter	2015 7 W	1	0.666667	10.6667	69.9317	Neg	37.5854	Neg	48.899	Neg	54.8975	Neg
136	7a	winter	2015 7 W						82.3955	Neg	79.1514	Neg
148	1	winter	2012 1 W	14.6667	10.3333	54.6667	52.8005	Neg	41.095	Neg	53.6186	Neg	59.2826	Neg
148	2	summer	2012 2 S	24.6667	14.3333	3	70.5475	Neg	52.9264	Neg	42.1649	Neg	74.0088	Neg
148	2a	summer	2013 2a S						61.6156	Neg	42.3184	Neg
148	3	winter	2013 3 W	17.7	10.7	20.3	113.24	Pos	95.23	Neg	57.87	Neg	81.24	Neg
148	3a	winter	2013 3a W						197.214	Pos	51.6916	Neg
148	4	summer	2013 4 S	19	6.66667	14.3333	133.354	Pos	106.344	Pos	66.0804	Neg	88.7563	Neg
148	5	winter	2014 5 W	10	7	15.3333	79.5854	Neg	45.7915	Neg	24.1206	Neg	39.6985	Neg
148	5a	winter	2014 5 W						103.9	Pos	57.1825	Neg
148	6	summer	2014 6 S	19.6667	6.66667	11.3333	60.2387	Neg	86.9347	Neg	82.7261	Neg	79.397	Neg
148	7	winter	2015 7 W	7.33333	14.3333	16.3333	137.358	Pos	76.5376	Neg	70.9947	Neg	72.7411	Neg
148	7a	winter	2015 7 W						87.0752	Neg	54.2984	Neg
176	1	winter	2012 1 W	5.33333	9.33333	23	60.9817	Neg	41.2209	Neg	44.1158	Neg	52.0453	Neg
176	2	summer	2012 2 S	12.3333	0	9	152.863	Pos	106.734	Pos	86.8471	Neg	81.9383	Neg
176	2a	summer	2013 2a S						192.145	Pos	79.0904	Neg
176	3	winter	2013 3 W	56	48.3	16.7	163.21	Pos	121.34	Pos	82.34	Neg	4.29	Neg
176	3a	winter	2013 3a W						164.234	Pos	92.5402	Neg
176	4	summer	2013 4 S	15.3333	17	11.3333	170.791	Pos	130.151	Pos	87.0603	Neg	82.7889	Neg
176	5	winter	2014 5 W	13.3333	1.33333	62.6667	110.678	Pos	88.505	Neg	62.8141	Neg	51.5704	Neg
176	5a	winter	2014 5 W						86.8524	Neg	46.8109	Neg
176	6	summer	2014 6 S	26.3333	18.6667	18	192.103	Pos	157.859	Pos	121.26	Pos	104.632	Pos
176	7	winter	2015 7 W	18.6667	10	10.6667	148.671	Pos	135.915	Pos	67.6538	Neg	62.2627	Neg
176	7a	winter	2015 7 W						187.019	Pos	83.2612	Neg
204	1	winter	2012 1 W	63.3333	25.6667	17.3333	68.5337	Neg	62.2404	Neg	55.8213	Neg	89.5532	Neg
204	2	summer	2012 2 S	17.3333	15.3333	40	78.7288	Neg	46.1926	Neg	58.2756	Neg	59.2826	Neg
204	2a	summer	2013 2a S						119.833	Pos	67.8869	Neg
204	3	winter	2013 3 W	20	5.7	10.3	82.45	Neg	51.76	Neg	52.39	Neg	60.39	Neg
204	3a	winter	2013 3a W						101.838	Pos	173.988	Pos
204	4	summer	2013 4 S	12.3333	4.66667	18.3333	86.9729	Neg	56.5135	Neg	47.0736	Neg	62.0516	Neg
204	5	winter	2014 5 W	34.3333	5.66667	33	48.8693	Neg	50.5025	Neg	32.4749	Neg	38.191	Neg
204	5a	winter	2014 5 W						107.967	Pos	79.5896	Neg
204	6	summer	2014 6 S	6.66667	5.33333	14.3333	73.5553	Neg	98.1784	Neg	86.1181	Neg	79.1457	Neg
204	7	winter	2015 7 W	23.3333	6.33333	34	124.829	Pos	98.2536	Neg	86.2566	Neg	76.6894	Neg
204	7a	winter	2015 7 W						88.3008	Neg	86.7998	Neg
225	1	winter	2012 1 W	12.6667	16.3333	12	61.1705	Neg	59.1567	Neg	49.0245	Neg	79.2322	Neg
225	2	summer	2012 2 S	104	30.6667	25	69.2259	Neg	40.9692	Neg	37.5079	Neg	55.4437	Neg
225	2a	summer	2013 2a S						64.234	Neg	42.5402	Neg
225	3	winter	2013 3 W	76.3	11	17.3	62.56	Neg	51.29	Neg	45.76	Neg	53.91	Neg
225	3a	winter	2013 3a W						200.78	Pos	94.0155	Neg
225	4	summer	2013 4 S	25	8.66667	12.3333	57.5377	Neg	55.7789	Neg	42.0854	Neg	50.1256	Neg
225	5	winter	2014 5 W	37	5.66667	14	45.2889	Neg	46.9849	Neg	25.9422	Neg	30.8417	Neg
225	5a	winter	2014 5 W						291.588	Pos	127.676	Pos
225	6	summer	2014 6 S	51.3333	20.6667	23.6667	95.3683	Neg	69.3242	Neg	102.506	Pos	90.3569	Neg
225	7	winter	2015 7 W	32.6667	13.6667	11.3333	82.9916	Neg	73.5004	Neg	44.1913	Neg	48.2156	Neg
225	7a	winter	2015 7 W						239.109	Pos	86.9884	Neg
251	1	winter	2012 1 W	0	11	27	66.6457	Neg	42.9201	Neg	45.6262	Neg	60.3524	Neg
251	2	summer	2012 2 S	12.6667	1	11	108.811	Pos	113.153	Pos	109.188	Pos	97.4827	Neg
251	2a	summer	2013 2a S						141.838	Pos	103.062	Pos
251	3	winter	2013 3 W	4.7	6	21	107.43	Pos	98.71	Neg	74.32	Neg	67.83	Neg
251	3a	winter	2013 3a W						137.159	Pos	94.5646	Neg
251	4	summer	2013 4 S	5.33333	6.33333	10.3333	108.999	Pos	72.939	Neg	53.7445	Neg	52.6746	Neg
251	5	winter	2014 5 W	21.6667	11.6667	17	104.711	Pos	77.5754	Neg	57.7889	Neg	55.0251	Neg
251	5a	winter	2014 5 W						117.939	Pos	88.2973	Neg
251	6	summer	2014 6 S	1	6.33333	14	116.897	Pos	121.671	Pos	97.8015	Neg	103.078	Pos
251	7	winter	2015 7 W	20.3333	16.3333	23.6667	169.704	Pos	133.637	Pos	106.074	Pos	88.9901	Neg
251	7a	winter	2015 7 W						141.058	Pos	51.6362	Neg
257	1	winter	2012 1 W	1.33333	5.66667	44.3333	97.6086	Neg	69.6665	Neg	80.9943	Neg	79.8615	Neg
257	2	summer	2012 2 S	0.333333	13	9	137.948	Pos	109.629	Pos	76.5261	Neg	84.5815	Neg
257	2a	summer	2013 2a S						200.78	Pos	124.016	Pos
257	3	winter	2013 3 W	23.7	10.7	21	112.23	Pos	107.45	Pos	68.21	Neg	65.78	Neg
257	3a	winter	2013 3a W						197.047	Pos	123.794	Pos
257	4	summer	2013 4 S	15.3333	8.33333	15	104.72	Pos	106.608	Pos	51.1013	Neg	49.5909	Neg
257	5	winter	2014 5 W	27	14.6667	61.3333	159.422	Pos	98.3668	Neg	46.2312	Neg	41.897	Neg
257	5a	winter	2014 5 W						153.482	Pos	122.13	Pos
257	6	summer	2014 6 S	12.3333	9.33333	19.3333	187.21	Pos	102.34	Pos	124.3	Pos	101	Pos
257	7	winter	2015 7 W	8.33333	5.66667	21.3333	225.437	Pos	212.073	Pos	155.505	Pos	203.872	Pos
257	7a	winter	2015 7 W						254.596	Pos	177.56	Pos
260	1	winter	2012 1 W	6	13.3333	22	63.9396	Neg	66.1422	Neg	46.2555	Neg	61.2964	Neg
260	2	summer	2012 2 S	6.66667	5.33333	25	132.347	Pos	87.6652	Neg	93.455	Neg	78.1624	Neg
260	2a	summer	2013 2a S						137.159	Pos	94.5646	Neg
260	3	winter	2013 3 W	25.7	21.3	11.7	129.34	Pos	89.56	Neg	76.93	Neg	75.23	Neg
260	3a	winter	2013 3a W						83.2869	Neg	80.9762	Neg
260	4	summer	2013 4 S	24.3333	4.66667	9.66667	126.068	Pos	92.6508	Neg	66.7085	Neg	72.9271	Neg
260	5	winter	2014 5 W	18.6667	9.33333	22.6667	128.015	Pos	68.2161	Neg	102.575	Pos	48.1156	Neg
260	5a	winter	2014 5 W						217.939	Pos	93.289	Neg
260	6	summer	2014 6 S	6	5.33333	12	203.493	Pos	141.61	Pos	127.335	Pos	107.745	Pos
260	7	winter	2015 7 W	22.3333	17.3333	23.3333	164.389	Pos	154.214	Pos	116.629	Pos	86.1048	Neg
260	7a	winter	2015 7 W						172.479	Pos	134.276	Pos
266	1	winter	2012 1 W	24.3333	15	10	110.302	Pos	79.7739	Neg	44.598	Neg	59.9246	Neg
266	2	summer	2012 2 S	15.6667	10	21	177.596	Pos	146.696	Pos	111.202	Pos	111.328	Pos
266	2a	summer	2013 2a S						197.047	Pos	123.794	Pos
266	3	winter	2013 3 W	58.3	50.3	27.7	168.23	Pos	132.43	Pos	87	Neg	85.24	Neg
266	3a	winter	2013 3a W						125.181	Pos	82.5291	Neg
266	4	summer	2013 4 S	22	5.67	11.6667	142.211	Pos	111.997	Pos	81.407	Neg	86.1181	Neg
266	5	winter	2014 5 W	7.66667	31	15.6667	163.191	Pos	108.354	Pos	61.6206	Neg	62.0603	Neg
266	5a	winter	2014 5 W						155.376	Pos	88.1864	Neg
266	6	summer	2014 6 S	23.6667	10	13.3333	138.497	Pos	115.414	Pos	117.008	Pos	79.8785	Neg
266	7	winter	2015 7 W	11.3333	2.66667	8.33333	114.503	Pos	133.03	Pos	94.9886	Neg	77.6765	Neg
266	7a	winter	2015 7 W						161.393	Pos	70.1608	Neg
303	1	winter	2012 1 W	19	24.6667	38.6667	144.053	Pos	106.104	Pos	38.8295	Neg	93.0774	Neg
303	2	summer	2012 2 S	17	9	9.66667	96.3499	Neg	102.517	Pos	89.5532	Neg	95.4688	Neg
303	2a	summer	2013 2a S						133.287	Pos	80.9762	Neg
303	3	winter	2013 3 W	24	7.3	12	98.23	Neg	100.34	Pos	79.23	Neg	89.21	Neg
303	3a	winter	2013 3a W						197.214	Pos	63.0061	Neg
303	4	summer	2013 4 S	4.33333	0.666667	9.33333	131.972	Pos	103.706	Pos	74.5603	Neg	84.3593	Neg
303	5	winter	2014 5 W	16.3333	7	17	44.9749	Neg	49.5603	Neg	49.4347	Neg	44.0327	Neg
303	5a	winter	2014 5 W						101.504	Pos	63.1725	Neg
303	6	summer	2014 6 S	6.66667	5.66667	18.3333	142.976	Pos	91.0402	Neg	79.4989	Neg	113.136	Pos
303	7	winter	2015 7 W	15.6667	5.33333	10	126.044	Pos	121.792	Pos	74.2597	Neg	58.0106	Neg
303	7a	winter	2015 7 W						169.248	Pos	87.6262	Neg
			Mean	24.2648	13.6159	18.3344
			StdDev	22.7946	12.557	11.643
